# Supplementary material for: Histaminylation alters collagen matrix mechanics and attenuates cardiac fibrosis post-myocardial infarction via mechanotransduction signaling axis
Source: Signal Transduct Target Ther. 2026 Jun 11;11:229. doi: 10.1038/s41392-026-02721-5 (PMC13254370; doi:10.1038/s41392-026-02721-5)
Supplement: Supplementary file 3 — Data S1 [file 41392_2026_2721_MOESM3_ESM.xlsx]

## Sheet: PeptideGroups
Checked	Confidence	Sequence	Annotated Sequence	Modifications	# Protein Groups	# Proteins	# PSMs	Master Protein Accessions	Positions in Master Proteins	Modifications in Master Proteins	Protein Accessions	# Missed Cleavages	Theo. MH+ [Da]	Sequence Length	Abundances (Scaled): F1: Sample, his_a1	Abundances (Normalized): F1: Sample, his_a1	Abundance: F1: Sample, his_a1	Quan Info	Found in Sample: [S1] F1: Sample, his_a1	Confidence (by Search Engine): Sequest HT	Charge (by Search Engine): Sequest HT	m/z [Da] (by Search Engine): Sequest HT	DeltaM [ppm] (by Search Engine): Sequest HT	Deltam/z [Da] (by Search Engine): Sequest HT	RT [min] (by Search Engine): Sequest HT	XCorr (by Search Engine): Sequest HT	Top Apex RT [min]
FALSE	High	DGAPGAKGDRGETGPAGPPGAPGAPGAPGPVGPAGKNGDR	[R].DGAPGAKGDRGETGPAGPPGAPGAPGAPGPVGPAGKNGDR.[G]		1	1	1	AAH50014.1	AAH50014.1 [1016-1055]		AAH50014.1	3	3487.71	40				No Quan Values	High	High	4	872.67	-13.35	-0.01164	25.9948	2.44
FALSE	High	GLPGPPGAPGPQGFQGPPGEPGEPGGSGPMGPR	[R].GLPGPPGAPGPQGFQGPPGEPGEPGGSGPMGPR.[G]	1xOxidation [M30]	1	1	1	AAH50014.1	AAH50014.1 [177-209]	AAH50014.1 1xOxidation [M206]	AAH50014.1	0	3006.42	33	100	85020096	85020096		High	High	3	1002.81	-0.22	-0.00022	32.519	5.18	32.81
FALSE	High	GLTGSPGSPGPDGKTGPPGPAGQDGRPGPAGPPGARGQAGVMGFPGPK	[K].GLTGSPGSPGPDGKTGPPGPAGQDGRPGPAGPPGARGQAGVMGFPGPK.[G]	1xOxidation [M42]	1	1	1	AAH50014.1	AAH50014.1 [528-575]	AAH50014.1 1xOxidation [M569]	AAH50014.1	2	4317.12	48				No Quan Values	High	High	10	432.615	-8.09	-0.00349	16.782	1.9
FALSE	High	GNSGEPGAPGNKGDTGAK	[K].GNSGEPGAPGNKGDTGAK.[G]		1	1	1	AAH50014.1	AAH50014.1 [420-437]		AAH50014.1	1	1613.75	18	100	6790020	6790020		High	High	2	807.377	-2.73	-0.0022	19.3503	1.35	19.36
FALSE	High	GPAGPQGPR	[R].GPAGPQGPR.[G]		1	1	3	AAH50014.1	AAH50014.1 [1074-1082]		AAH50014.1	0	836.437	9	100	94912592	94912592		High	High	2	418.722	-1.27	-0.00053	16.895	3.39	16.92
FALSE	High	GPAGPQGPRGDKGETGEQGDR	[R].GPAGPQGPRGDKGETGEQGDR.[G]		1	1	1	AAH50014.1	AAH50014.1 [1074-1094]		AAH50014.1	2	2065.96	21	100	35984736	35984736		High	High	4	517.246	-0.75	-0.00039	16.622	3.34	16.58
FALSE	High	GPAGPQGPRGDKGETGEQGDR	[R].GPAGPQGPRGDKGETGEQGDR.[G]	1xC5H6N2 [Q18]	1	1	1	AAH50014.1	AAH50014.1 [1074-1094]	AAH50014.1 1xC5H6N2 [Q1091]	AAH50014.1	2	2160.02	21				No Quan Values	High	High	2	1080.53	13.31	0.01438	34.2258	0.93
FALSE	High	GPPGSAGSPGKDGLNGLPGPIGPPGPR	[R].GPPGSAGSPGKDGLNGLPGPIGPPGPR.[G]		1	1	1	AAH50014.1	AAH50014.1 [1131-1157]		AAH50014.1	1	2406.25	27	100	792937	792937		High	High	3	802.757	1.62	0.0013	31.7163	3.56	31.68
FALSE	High	GPSGPQGPSGPPGPK	[R].GPSGPQGPSGPPGPK.[G]	1xC5H6N2 [Q6]	1	1	1	AAH50014.1	AAH50014.1 [405-419]	AAH50014.1 1xC5H6N2 [Q410]	AAH50014.1	0	1410.71	15				No Quan Values	High	High	2	705.864	5.55	0.00391	26.504	1.15
FALSE	High	GQAGVMGFPGPK	[R].GQAGVMGFPGPK.[G]	1xOxidation [M6]	1	1	6	AAH50014.1	AAH50014.1 [564-575]	AAH50014.1 1xOxidation [M569]	AAH50014.1	0	1161.57	12	100	8.58739e+08	8.58739e+08		High	High	2	581.289	-1.71	-0.00099	27.1747	2.68	25.63
FALSE	High	GSEGPQGVR	[R].GSEGPQGVR.[G]		1	1	2	AAH50014.1	AAH50014.1 [351-359]		AAH50014.1	0	886.438	9				No Quan Values	High	High	2	443.722	-1.02	-0.00045	16.9602	2.42
FALSE	High	GTAGEPGK	[K].GTAGEPGK.[A]		1	1	1	AAH50014.1	AAH50014.1 [576-583]		AAH50014.1	0	716.357	8	100	566335	566335		High	High	2	358.682	-1.19	-0.00043	14.5682	1.02	14.59
FALSE	High	GVQGPPGPAGPR	[R].GVQGPPGPAGPR.[G]		1	1	1	AAH50014.1	AAH50014.1 [675-686]		AAH50014.1	0	1089.58	12				No Quan Values	High	High	2	545.293	-1.2	-0.00065	19.0249	0.9
FALSE	High	NGDRGETGPAGPAGPIGPAGAR	[K].NGDRGETGPAGPAGPIGPAGAR.[G]		1	1	14	AAH50014.1	AAH50014.1 [1052-1073]		AAH50014.1	1	1974.97	22	100	1.5448e+08	1.5448e+08		High	High	4	494.498	-1.3	-0.00064	20.8563	6.13	21.01
FALSE	High	QGPSGSSGER	[K].QGPSGSSGER.[G]		1	1	1	AAH50014.1	AAH50014.1 [974-983]		AAH50014.1	0	961.433	10	100	2.18824e+06	2.18824e+06		High	High	2	481.22	-0.98	-0.00047	14.4979	2.82	14.52
FALSE	High	QGPSGSSGERGPPGPMGPPGLAGPPGESGR	[K].QGPSGSSGERGPPGPMGPPGLAGPPGESGR.[E]		1	1	2	AAH50014.1	AAH50014.1 [974-1003]		AAH50014.1	1	2727.29	30	100	26672304	26672304		High	High	3	909.768	-0.73	-0.00066	26.8693	2.98	24.3
FALSE	High	QGPSGSSGERGPPGPMGPPGLAGPPGESGR	[K].QGPSGSSGERGPPGPMGPPGLAGPPGESGR.[E]	1xOxidation [M16]	1	1	9	AAH50014.1	AAH50014.1 [974-1003]	AAH50014.1 1xOxidation [M989]	AAH50014.1	1	2743.29	30	100	92016188	92016188		High	High	3	915.099	-0.83	-0.00076	24.9369	6.56	25
FALSE	High	SAGVSVPGPMGPSGPR	[K].SAGVSVPGPMGPSGPR.[G]		1	1	12	AAH50014.1	AAH50014.1 [161-176]		AAH50014.1	0	1452.73	16	100	2.03772e+09	2.03772e+09		High	High	3	484.913	-1.34	-0.00065	26.8353	4.26	26.52
FALSE	High	GHRGFSGLQGPPGSPGSPGEQGPSGASGPAGPR	[K].GHRGFSGLQGPPGSPGSPGEQGPSGASGPAGPR.[G]		1	1	5	AAH50014.1	AAH50014.1 [1098-1130]		AAH50014.1	1	2997.43	33	100	5.36019e+08	5.36019e+08		High	High	4	750.108	-6.59	-0.00494	26.0888	3.13	25.98
FALSE	High	SAGVSVPGPMGPSGPR	[K].SAGVSVPGPMGPSGPR.[G]	1xOxidation [M10]	1	1	63	AAH50014.1	AAH50014.1 [161-176]	AAH50014.1 1xOxidation [M170]	AAH50014.1	0	1468.72	16	100	2.60983e+10	2.60983e+10		High	High	3	490.245	-0.52	-0.00025	22.8363	4.69	22.82
FALSE	High	GHRGFSGLDGAKGDAGPAGPKGEPGSPGENGAPGQMGPR	[K].GHRGFSGLDGAKGDAGPAGPKGEPGSPGENGAPGQMGPR.[G]	1xC5H6N2 [Q35]	1	1	1	AAH50014.1	AAH50014.1 [255-293]	AAH50014.1 1xC5H6N2 [Q289]	AAH50014.1	3	3721.76	39				No Quan Values	High	High	4	931.184	-13.14	-0.01223	17.0876	2.72
FALSE	High	GFSGLQGPPGSPGSPGEQGPSGASGPAGPR	[R].GFSGLQGPPGSPGSPGEQGPSGASGPAGPR.[G]	2xC5H6N2 [Q6; Q18]	1	1	2	AAH50014.1	AAH50014.1 [1101-1130]	AAH50014.1 2xC5H6N2 [Q1106; Q1118]	AAH50014.1	0	2835.36	30				No Quan Values	High	High	3	945.796	6.21	0.00587	31.8981	2.83
FALSE	High	DGEAGAQGAPGPAGPAGER	[K].DGEAGAQGAPGPAGPAGER.[G]		1	1	2	AAH50014.1	AAH50014.1 [602-620]		AAH50014.1	0	1664.76	19				No Quan Values	High	High	2	832.884	-0.91	-0.00076	18.7699	5.43
FALSE	High	DGLNGLPGPIGPPGPR	[K].DGLNGLPGPIGPPGPR.[G]		1	1	1	AAH50014.1	AAH50014.1 [1142-1157]		AAH50014.1	0	1513.81	16	100	12696900	12696900		High	High	2	757.409	-0.79	-0.0006	33.9456	3.01	33.97
FALSE	High	DLEVDTTLK	[R].DLEVDTTLK.[S]		1	1	1	AAH50014.1	AAH50014.1 [1217-1225]		AAH50014.1	0	1033.54	9	100	9527736	9527736		High	High	2	517.274	0.24	0.00012	29.5851	1.22	29.92
FALSE	High	GDAGPAGPK	[K].GDAGPAGPK.[G]		1	1	2	AAH50014.1	AAH50014.1 [267-275]		AAH50014.1	0	769.384	9	100	1235880	1235880		High	High	2	385.195	-1.42	-0.00055	16.384	2.4	16.38
FALSE	High	GDAGPAGPKGEPGSPGENGAPGQMGPR	[K].GDAGPAGPKGEPGSPGENGAPGQMGPR.[G]		1	1	1	AAH50014.1	AAH50014.1 [267-293]		AAH50014.1	1	2445.12	27	100	117918048	117918048		High	High	4	612.031	-8.16	-0.00499	16.9661	3.26	16.99
FALSE	High	GDAGPKGADGSPGKDGAR	[R].GDAGPKGADGSPGKDGAR.[G]		1	1	1	AAH50014.1	AAH50014.1 [735-752]		AAH50014.1	2	1612.77	18	100	16713018	16713018		High	High	2	806.894	8.17	0.00659	23.755	0.95	23.95
FALSE	High	GDRGETGPAGPPGAPGAPGAPGPVGPAGK	[K].GDRGETGPAGPPGAPGAPGAPGPVGPAGK.[N]		1	1	1	AAH50014.1	AAH50014.1 [1023-1051]		AAH50014.1	1	2449.22	29				No Quan Values	High	High	3	817.078	-1.13	-0.00092	23.3605	5.51
FALSE	High	GEAGPQGAR	[K].GEAGPQGAR.[G]		1	1	2	AAH50014.1	AAH50014.1 [342-350]		AAH50014.1	0	842.412	9	100	7.86655e+06	7.86655e+06		High	High	2	421.709	-0.89	-0.00038	15.9611	2.21	16
FALSE	High	GEPGDTGVK	[K].GEPGDTGVK.[G]		1	1	1	AAH50014.1	AAH50014.1 [816-824]		AAH50014.1	0	859.416	9	100	1.42638e+06	1.42638e+06		High	High	2	430.211	-0.94	-0.0004	16.8385	1.81	16.81
FALSE	High	GEPGSPGENGAPGQMGPR	[K].GEPGSPGENGAPGQMGPR.[G]		1	1	5	AAH50014.1	AAH50014.1 [276-293]		AAH50014.1	0	1694.76	18	100	11597599	11597599		High	High	2	847.891	11.35	0.00962	25.1608	1.31	24.88
FALSE	High	GERGFPGLPGPSGEPGK	[R].GERGFPGLPGPSGEPGK.[Q]		1	1	1	AAH50014.1	AAH50014.1 [957-973]		AAH50014.1	1	1638.82	17				No Quan Values	High	High	2	819.905	-13.06	-0.0107	23.831	0.94
FALSE	High	GETGPAGPAGPIGPAGAR	[R].GETGPAGPAGPIGPAGAR.[G]		1	1	4	AAH50014.1	AAH50014.1 [1056-1073]		AAH50014.1	0	1532.78	18	100	670081824	670081824		High	High	3	511.598	-1.59	-0.00081	23.0871	5.9	23.17
FALSE	High	GFPGERGVQGPPGPAGPRGNNGAPGNDGAKGDTGAPGAPGSQGAPGLQGMPGER	[R].GFPGERGVQGPPGPAGPRGNNGAPGNDGAKGDTGAPGAPGSQGAPGLQGMPGER.[G]	1xOxidation [M50]	1	1	1	AAH50014.1	AAH50014.1 [669-722]	AAH50014.1 1xOxidation [M718]	AAH50014.1	3	4947.33	54				No Quan Values	High	High	6	825.396	0.94	0.00077	22.453	3.73
FALSE	High	GFPGLPGPSGEPGK	[R].GFPGLPGPSGEPGK.[Q]		1	1	1	AAH50014.1	AAH50014.1 [960-973]		AAH50014.1	0	1296.66	14				No Quan Values	High	High	2	648.832	-0.77	-0.0005	30.9981	2.41
FALSE	High	GFSGLDGAK	[R].GFSGLDGAK.[G]		1	1	34	AAH50014.1	AAH50014.1 [258-266]		AAH50014.1	0	851.426	9	100	1.59951e+09	1.59951e+09		High	High	2	426.216	-1.49	-0.00064	21.1416	2.51	21.06
FALSE	High	GFSGLDGAKGDAGPAGPK	[R].GFSGLDGAKGDAGPAGPK.[G]		1	1	10	AAH50014.1	AAH50014.1 [258-275]		AAH50014.1	1	1601.79	18	100	9.53818e+08	9.53818e+08		High	High	2	801.4	0.22	0.00018	21.3792	5.52	22.15
FALSE	High	GFSGLQGPPGSPGSPGEQGPSGASGPAGPR	[R].GFSGLQGPPGSPGSPGEQGPSGASGPAGPR.[G]		1	1	5	AAH50014.1	AAH50014.1 [1101-1130]		AAH50014.1	0	2647.25	30	100	5.55117e+06	5.55117e+06		High	High	3	883.087	-1.12	-0.00099	27.9318	7	26.97
FALSE	High	GGPGSRGFPGADGVAGPK	[R].GGPGSRGFPGADGVAGPK.[G]		1	1	1	AAH50014.1	AAH50014.1 [477-494]		AAH50014.1	1	1583.79	18	100	92743568	92743568		High	High	2	792.392	-9.6	-0.0076	22.8067	0.87	22.79
FALSE	High	TGPPGPAGQDGRPGPAGPPGARGQAGVMGFPGPKGTAGEPGKAGER	[K].TGPPGPAGQDGRPGPAGPPGARGQAGVMGFPGPKGTAGEPGKAGER.[G]		1	1	1	AAH50014.1	AAH50014.1 [542-587]		AAH50014.1	3	4204.09	46				No Quan Values	High	High	5	841.618	-6.2	-0.00521	33.0111	3.09
