# Supplementary material for: Histaminylation alters collagen matrix mechanics and attenuates cardiac fibrosis post-myocardial infarction via mechanotransduction signaling axis
Source: Signal Transduct Target Ther. 2026 Jun 11;11:229. doi: 10.1038/s41392-026-02721-5 (PMC13254370; doi:10.1038/s41392-026-02721-5)
Supplement: Supplementary file 4 — Data S2 [file 41392_2026_2721_MOESM4_ESM.xlsx]

## Sheet: PeptideGroups
Checked	Confidence	Sequence	Annotated Sequence	Modifications	# Protein Groups	# Proteins	# PSMs	Master Protein Accessions	Positions in Master Proteins	Modifications in Master Proteins	Protein Accessions	# Missed Cleavages	Theo. MH+ [Da]	Sequence Length	Abundances (Scaled): F2: Sample, his_a2	Abundances (Normalized): F2: Sample, his_a2	Abundance: F2: Sample, his_a2	Quan Info	Found in Sample: [S2] F2: Sample, his_a2	Confidence (by Search Engine): Sequest HT	Charge (by Search Engine): Sequest HT	m/z [Da] (by Search Engine): Sequest HT	DeltaM [ppm] (by Search Engine): Sequest HT	Deltam/z [Da] (by Search Engine): Sequest HT	RT [min] (by Search Engine): Sequest HT	XCorr (by Search Engine): Sequest HT	Top Apex RT [min]
FALSE	High	EGIRGPRGDQGPVGR	[K].EGIRGPRGDQGPVGR.[T]		1	1	1	AAH42503.2	AAH42503.2 [822-836]		AAH42503.2	2	1550.81	15				No Quan Values	High	High	4	388.459	-0.72	-0.00028	17.607	4.29
FALSE	High	GPPGAVGAPGPQGFQGPAGEPGEPGQTGPAGPR	[R].GPPGAVGAPGPQGFQGPAGEPGEPGQTGPAGPR.[G]	1xC5H6N2 [Q12]	1	1	1	AAH42503.2	AAH42503.2 [106-138]	AAH42503.2 1xC5H6N2 [Q117]	AAH42503.2	0	3043.48	33				No Quan Values	High	High	4	761.623	-2.55	-0.00194	26.1197	3.67
FALSE	High	GPSGDPGKPGER	[K].GPSGDPGKPGER.[G]		1	1	3	AAH42503.2	AAH42503.2 [505-516]		AAH42503.2	0	1153.56	12				No Quan Values	High	High	2	577.289	9.62	0.00555	16.6127	1.41
FALSE	High	GPSGPQGIR	[R].GPSGPQGIR.[G]		1	1	7	AAH42503.2	AAH42503.2 [1003-1011]		AAH42503.2	0	868.464	9	100	2.56025e+09	2.56025e+09		High	High	2	434.735	-1.61	-0.0007	17.6621	2.91	17.72
FALSE	High	GQRGPAGPRGRDGVDGPMGPPGPPGSPGPPGSPAPPGLTGNFAAQYSDK	[R].GQRGPAGPRGRDGVDGPMGPPGPPGSPGPPGSPAPPGLTGNFAAQYSDK.[G]	1xOxidation [M18]; 1xC5H6N2 [Q45]	1	1	1	AAH42503.2	AAH42503.2 [42-90]	AAH42503.2 1xOxidation [M59]; 1xC5H6N2 [Q86]	AAH42503.2	3	4743.29	49				No Quan Values	High	High	7	678.479	5.45	0.00369	33.9617	2.47
FALSE	High	GSPGER	[R].GSPGER.[G]		1	1	2	AAH42503.2	AAH42503.2 [715-720]		AAH42503.2	0	602.289	6	100	1.41148e+07	1.41148e+07		High	High	1	602.285	-7.73	-0.00466	26.1338	1.26	18.02
FALSE	High	GSPGERGEVGPAGPNGFAGPAGAAGQPGAK	[R].GSPGERGEVGPAGPNGFAGPAGAAGQPGAK.[G]		1	1	1	AAH42503.2	AAH42503.2 [715-744]		AAH42503.2	1	2618.27	30				No Quan Values	High	High	3	873.427	-1.3	-0.00114	24.2276	3.39
FALSE	High	GPNGDAGRPGEPGLMGPR	[R].GPNGDAGRPGEPGLMGPR.[G]	1xOxidation [M15]	1	1	2	AAH42503.2	AAH42503.2 [439-456]	AAH42503.2 1xOxidation [M453]	AAH42503.2	0	1750.83	18				No Quan Values	High	High	2	875.917	-1.48	-0.0013	20.2012	1.88
FALSE	High	GSTGPAGIR	[R].GSTGPAGIR.[G]		1	1	5	AAH42503.2	AAH42503.2 [430-438]		AAH42503.2	0	815.437	9	100	3.60275e+08	3.60275e+08		High	High	2	408.222	-1.41	-0.00058	17.7331	2.36	17.75
FALSE	High	GVSSGPGPMGLMGPR	[K].GVSSGPGPMGLMGPR.[G]		1	1	4	AAH42503.2	AAH42503.2 [91-105]		AAH42503.2	0	1399.68	15	100	135586723	135586723		High	High	2	700.344	-1.32	-0.00092	30.2117	3.62	30.29
FALSE	High	GVSSGPGPMGLMGPR	[K].GVSSGPGPMGLMGPR.[G]	1xOxidation [M]	1	1	12	AAH42503.2	AAH42503.2 [91-105]	AAH42503.2 1xOxidation [M]	AAH42503.2	0	1415.68	15	100	6.8019e+08	6.8019e+08		High	High	2	708.341	-1.68	-0.00119	24.9529	3.49	25.11
FALSE	High	GVSSGPGPMGLMGPR	[K].GVSSGPGPMGLMGPR.[G]	2xOxidation [M9; M12]	1	1	47	AAH42503.2	AAH42503.2 [91-105]	AAH42503.2 2xOxidation [M99; M102]	AAH42503.2	0	1431.67	15	100	1.54069e+10	1.54069e+10		High	High	2	716.338	-1.86	-0.00133	24.265	3.53	21.45
FALSE	High	GVVGPQGAR	[R].GVVGPQGAR.[G]		1	1	12	AAH42503.2	AAH42503.2 [163-171]		AAH42503.2	0	840.469	9	100	1.43261e+09	1.43261e+09		High	High	2	420.738	-0.89	-0.00037	17.4992	2.24	17.58
FALSE	High	GYSGLQGLPGLAGLHGDQGAPGPVGPAGPR	[K].GYSGLQGLPGLAGLHGDQGAPGPVGPAGPR.[G]		1	1	2	AAH42503.2	AAH42503.2 [1030-1059]		AAH42503.2	0	2753.41	30	100	9224093	9224093		High	High	3	918.475	-0.45	-0.00041	34.5216	5.56	34.48
FALSE	High	HGNRGEPGPAGSVGPVGAVGPR	[K].HGNRGEPGPAGSVGPVGAVGPR.[G]		1	1	21	AAH42503.2	AAH42503.2 [981-1002]		AAH42503.2	1	2025.04	22	100	3.05997e+09	3.05997e+09		High	High	3	675.684	-0.44	-0.00029	21.0283	9.15	21.21
FALSE	High	GTPGESGAAGPSGPIGSR	[R].GTPGESGAAGPSGPIGSR.[G]		1	1	25	AAH42503.2	AAH42503.2 [598-615]		AAH42503.2	0	1554.75	18	100	5.66083e+09	5.66083e+09		High	High	2	777.878	-1.89	-0.00147	20.1961	4.16	19.73
FALSE	High	HGNRGEPGPAGSVGPVGAVGPRGPSGPQGIR	[K].HGNRGEPGPAGSVGPVGAVGPRGPSGPQGIR.[G]		1	1	1	AAH42503.2	AAH42503.2 [981-1011]		AAH42503.2	2	2874.48	31				No Quan Values	High	High	5	575.702	-0.58	-0.00033	23.4524	4.66
FALSE	High	GPAGPSGPVGKDGRSGQPGPVGPAGVR	[R].GPAGPSGPVGKDGRSGQPGPVGPAGVR.[G]		1	1	1	AAH42503.2	AAH42503.2 [1060-1086]		AAH42503.2	2	2411.25	27	100	1.18305e+06	1.18305e+06		High	High	4	603.568	-1.73	-0.00104	19.925	6.1	19.91
FALSE	High	GPAGPSGPVGK	[R].GPAGPSGPVGK.[D]		1	1	27	AAH42503.2	AAH42503.2 [1060-1070]		AAH42503.2	0	923.495	11	100	1914856646	1914856646		High	High	2	462.25	-0.94	-0.00043	17.4637	3.56	17.5
FALSE	High	GDGGPPGMTGFPGAAGR	[R].GDGGPPGMTGFPGAAGR.[T]	1xOxidation [M8]	1	1	1	AAH42503.2	AAH42503.2 [784-800]	AAH42503.2 1xOxidation [M791]	AAH42503.2	0	1517.68	17	100	37843400	37843400		High	High	2	759.344	0.29	0.00022	25.5143	3.22	25.61
FALSE	High	GDQGPVGR	[R].GDQGPVGR.[T]		1	1	1	AAH42503.2	AAH42503.2 [829-836]		AAH42503.2	0	785.39	8	100	28943862	28943862		High	High	2	393.198	-0.91	-0.00036	16.7188	2.32	16.69
FALSE	High	GEAGAAGPSGPAGPR	[R].GEAGAAGPSGPAGPR.[G]		1	1	6	AAH42503.2	AAH42503.2 [700-714]		AAH42503.2	0	1251.61	15	100	387966048	387966048		High	High	2	626.307	-1.11	-0.00069	17.7315	4.02	17.53
FALSE	High	GELGPVGNPGPAGPAGPR	[K].GELGPVGNPGPAGPAGPR.[G]		1	1	1	AAH42503.2	AAH42503.2 [271-288]		AAH42503.2	0	1599.82	18	100	2177018	2177018		High	High	3	533.946	-0.58	-0.00031	24.9808	4.38	25
FALSE	High	GENGIVGPTGSVGAAGPSGPNGPPGPVGSR	[K].GENGIVGPTGSVGAAGPSGPNGPPGPVGSR.[G]		1	1	1	AAH42503.2	AAH42503.2 [754-783]		AAH42503.2	0	2599.29	30				No Quan Values	High	High	3	867.099	-1.62	-0.0014	28.0887	6.28
FALSE	High	GEPGPAGSVGPVGAVGPR	[R].GEPGPAGSVGPVGAVGPR.[G]		1	1	37	AAH42503.2	AAH42503.2 [985-1002]		AAH42503.2	0	1560.81	18	100	1.51376e+09	1.51376e+09		High	High	3	520.942	-1.36	-0.00071	25.4062	5.38	25.49
FALSE	High	GPAGPSGPVGKDGR	[R].GPAGPSGPVGKDGR.[S]		1	1	1	AAH42503.2	AAH42503.2 [1060-1073]		AAH42503.2	1	1251.64	14				No Quan Values	High	High	2	626.325	-0.43	-0.00027	17.0844	4.14
FALSE	High	GEPGSVGAQGPPGPSGEEGKR	[K].GEPGSVGAQGPPGPSGEEGKR.[G]		1	1	1	AAH42503.2	AAH42503.2 [367-387]		AAH42503.2	1	1949.93	21	100	9537829	9537829		High	High	3	650.648	-0.58	-0.00038	18.326	5.09	18.49
FALSE	High	GESGNKGEPGSVGAQGPPGPSGEEGKR	[K].GESGNKGEPGSVGAQGPPGPSGEEGKR.[G]		1	1	1	AAH42503.2	AAH42503.2 [361-387]		AAH42503.2	2	2522.19	27	100	3486157	3486157		High	High	3	841.398	-2.39	-0.00201	17.3077	4.25	17.31
FALSE	High	GETGLRGDTGNTGR	[K].GETGLRGDTGNTGR.[D]		1	1	1	AAH42503.2	AAH42503.2 [664-677]		AAH42503.2	1	1390.67	14				No Quan Values	High	High	2	695.836	-1.16	-0.00081	16.9341	2.49
FALSE	High	GETGLRGDTGNTGRDGAR	[K].GETGLRGDTGNTGRDGAR.[G]		1	1	1	AAH42503.2	AAH42503.2 [664-681]		AAH42503.2	2	1789.85	18				No Quan Values	High	High	4	448.218	-1.18	-0.00053	16.7598	3.84
FALSE	High	GEVGPAGPNGFAGPAGAAGQPGAK	[R].GEVGPAGPNGFAGPAGAAGQPGAK.[G]		1	1	1	AAH42503.2	AAH42503.2 [721-744]		AAH42503.2	0	2035	24	100	19448892	19448892		High	High	3	679.004	-0.27	-0.00018	25.5077	5.6	25.58
FALSE	High	GLVGEPGPAGSK	[R].GLVGEPGPAGSK.[G]		1	1	14	AAH42503.2	AAH42503.2 [349-360]		AAH42503.2	0	1068.57	12	100	3.43304e+09	3.43304e+09		High	High	2	534.787	-2.28	-0.00122	20.1479	3.14	19.98
FALSE	High	GLVGEPGPAGSKGESGNK	[R].GLVGEPGPAGSKGESGNK.[G]		1	1	2	AAH42503.2	AAH42503.2 [349-366]		AAH42503.2	1	1640.82	18	100	48522796	48522796		High	High	3	547.612	-1.9	-0.00104	18.5923	5.28	18.6
FALSE	High	GESGNKGEPGSVGAQGPPGPSGEEGK	[K].GESGNKGEPGSVGAQGPPGPSGEEGK.[R]		1	1	1	AAH42503.2	AAH42503.2 [361-386]		AAH42503.2	1	2366.09	26	100	7488081	7488081		High	High	3	789.364	-2.99	-0.00236	18.3204	7.05	18.33
FALSE	High	SGQPGPVGPAGVR	[R].SGQPGPVGPAGVR.[G]		1	1	30	AAH42503.2	AAH42503.2 [1074-1086]		AAH42503.2	0	1178.63	13	100	1.95677e+09	1.95677e+09		High	High	2	589.816	-1.79	-0.00105	19.5928	3.08	19.73
