# Supplementary material for: Histaminylation alters collagen matrix mechanics and attenuates cardiac fibrosis post-myocardial infarction via mechanotransduction signaling axis
Source: Signal Transduct Target Ther. 2026 Jun 11;11:229. doi: 10.1038/s41392-026-02721-5 (PMC13254370; doi:10.1038/s41392-026-02721-5)
Supplement: Supplementary file 5 — Data S3 [file 41392_2026_2721_MOESM5_ESM.xlsx]

## Sheet: Proteins
Checked	Protein FDR Confidence: Sequest HT	Master	Accession	Description	Exp. q-value: Sequest HT	Coverage [%]	# Peptides	# PSMs	# Unique Peptides	# AAs	MW [kDa]	calc. pI	Score Sequest HT: Sequest HT	# Peptides (by Search Engine): Sequest HT	# Razor Peptides	Abundance Ratio: (his a1) / (con a1)	Abundance Ratio Variability [%]: (his a1) / (con a1)	Abundances (Grouped): con a1	Abundances (Grouped): his a1	Abundances (Grouped) CV [%]: con a1	Abundances (Grouped) CV [%]: his a1	Abundance: F1: Sample, con a1	Abundance: F2: Sample, con a1	Abundance: F3: Sample, con a1	Abundance: F7: Sample, his a1	Abundance: F8: Sample, his a1	Abundance: F9: Sample, his a1	Abundances (Normalized): F1: Sample, con a1	Abundances (Normalized): F2: Sample, con a1	Abundances (Normalized): F3: Sample, con a1	Abundances (Normalized): F7: Sample, his a1	Abundances (Normalized): F8: Sample, his a1	Abundances (Normalized): F9: Sample, his a1	Found in Sample: F1: Sample, con a1	Found in Sample: F2: Sample, con a1	Found in Sample: F3: Sample, con a1	Found in Sample: F7: Sample, his a1	Found in Sample: F8: Sample, his a1	Found in Sample: F9: Sample, his a1	# Protein Groups	Modifications
FALSE	High	Master Protein	P02454	Collagen alpha-1(I) chain OS=Rattus norvegicus OX=10116 GN=Col1a1 PE=1 SV=5	0	32	26	219	26	1453	137.9	5.92	626.65	26	0	1.15	40.41	100	100	0	0	2.04563e+09	1.93704e+09	1.68177e+09	1.35395e+09	1.52009e+09	1.54272e+09	2.04563e+09	2.04563e+09	2.04563e+09	2.04563e+09	2.04563e+09	2.04563e+09	High	High	High	High	High	High	1
	Checked	Confidence	Annotated Sequence	Modifications	# Protein Groups	# Proteins	# PSMs	Master Protein Accessions	Positions in Master Proteins	Modifications in Master Proteins	# Missed Cleavages	Theo. MH+ [Da]	Abundance Ratio: (his a1) / (con a1)	Abundance Ratio Variability [%]: (his a1) / (con a1)	Abundances (Grouped): con a1	Abundances (Grouped): his a1	Abundances (Grouped) CV [%]: con a1	Abundances (Grouped) CV [%]: his a1	Abundance: F1: Sample, con a1	Abundance: F2: Sample, con a1	Abundance: F3: Sample, con a1	Abundance: F7: Sample, his a1	Abundance: F8: Sample, his a1	Abundance: F9: Sample, his a1	Abundances (Normalized): F1: Sample, con a1	Abundances (Normalized): F2: Sample, con a1	Abundances (Normalized): F3: Sample, con a1	Abundances (Normalized): F7: Sample, his a1	Abundances (Normalized): F8: Sample, his a1	Abundances (Normalized): F9: Sample, his a1	Quan Info	Found in Sample: F1: Sample, con a1	Found in Sample: F2: Sample, con a1	Found in Sample: F3: Sample, con a1	Found in Sample: F7: Sample, his a1	Found in Sample: F8: Sample, his a1	Found in Sample: F9: Sample, his a1	Confidence (by Search Engine): Sequest HT	XCorr (by Search Engine): Sequest HT	Top Apex RT [min]
	FALSE	High	[K].GADGSPGKDGVR.[G]		1	1	6	P02454	P02454 [741-752]		1	1115.54	1.088	34.25	102.5	97.5	23.64	27.96	1852502	2.85275e+06	2.14291e+06	2.29637e+06	1.49767e+06	1.87106e+06	1852502	3.01267e+06	2.60654e+06	3.46949e+06	2.01546e+06	2.48099e+06		High	High	High	High	High	High	High	3.09	11.34
	FALSE	High	[K].GEAGPQGAR.[G]		1	1	9	P02454	P02454 [342-350]		0	842.412	0.404	114.26	142.5	57.5	102.75	6.03	921982	1.17489e+07	3.30507e+06	1.14868e+06	1.14364e+06	1224829	921982	1.24075e+07	4.02014e+06	1.7355e+06	1.53903e+06	1.6241e+06		High	High	High	High	High	High	High	2.2	10.41
	FALSE	High	[R].GPAGPQGPR.[G]		1	1	7	P02454	P02454 [1074-1082]		0	836.437	3.318	47.74	37.6	162.4	42.19	18.08	1.89435e+06	1.8855e+06	3.13812e+06	5.68351e+06	4670531	6.72558e+06	1.89435e+06	1.99119e+06	3.81707e+06	8.58699e+06	6.28526e+06	8.91801e+06		High	High	High	High	High	High	High	3.15	13.49
	FALSE	High	[R].GDKGETGEQGDRGIK.[G]		1	1	4	P02454	P02454 [1083-1097]		2	1546.75	1.058	32.3	104.5	95.5	32.96	32.07	398568	738277	462159	545968	349574	387308	398568	779664	562150	824882	470430	513564		High	High	High	High	Peak Found	Peak Found	High	2.84	11.32
	FALSE	High	[K].GDTGPAGPK.[G]		1	1	6	P02454	P02454 [267-275]		0	799.394	1.956	18.28	67	133	22.82	14.43	688986	698689	850836	1.17457e+06	1.08834e+06	1.01627e+06	688986	737856	1.03492e+06	1.77461e+06	1.46461e+06	1.34756e+06		High	High	High	High	High	High	High	2.12	12.04
	FALSE	High	[R].GPAGPQGPRGDKGETGEQGDR.[G]		1	1	18	P02454	P02454 [1074-1094]		2	2065.96	0.736	38.39	115.2	84.8	50.93	10.75	34341672	84459928	9.23179e+07	4.5706e+07	4.87739e+07	4.21555e+07	34341672	8.91946e+07	1.12291e+08	6.90553e+07	6.56363e+07	5.58976e+07		High	High	High	High	High	High	High	4.55	13.41
	FALSE	High	[K].NGDRGETGPAGPAGPIGPAGAR.[G]		1	1	10	P02454	P02454 [1052-1073]		1	1974.97	1.723	9.79	73.9	126.1	13.22	9.68	17225516	13080074	14626563	16790478	21824654	23113764	17225516	1.38133e+07	1.77911e+07	2.53681e+07	2.937e+07	3.06485e+07		High	Peak Found	High	High	High	High	High	3.38	23.28
	FALSE	High	[K].SAGVSVPGPMGPSGPR.[G]		1	1	21	P02454	P02454 [161-176]		0	1452.73	0.98	12.06	99.6	100.4	12.72	6.17	8.66711e+08	6.47076e+08	5.94786e+08	4.82372e+08	4.97501e+08	5.70345e+08	8.66711e+08	6.8335e+08	7.23472e+08	7.28796e+08	6.695e+08	7.56268e+08		High	High	High	High	High	High	High	3.46	30.86
	FALSE	High	[K].GEAGPQGARGSEGPQGVR.[G]		1	1	8	P02454	P02454 [342-359]		1	1709.83	0.895	20.72	109.3	90.7	16.65	11.62	14240710	10282872	12385879	8923103	8789556	8076349	14240710	1.08593e+07	1.50656e+07	1.34816e+07	1.18283e+07	1.07091e+07		High	High	High	High	High	High	High	2.44	15.23
	FALSE	High	[K].QGPSGASGERGPPGPMGPPGLAGPPGESGREGSPGAEGSPGR.[D]	1xHistamine [Q1]	1	1	1	P02454	P02454 [974-1015]		2	3886.83	0.903	67.46	105.1	94.9	67.24	22.93	8780123	2104748	3.35311e+06	1.78064e+06	2737452	3.25044e+06	8780123	2.22274e+06	4.07857e+06	2.6903e+06	3.68386e+06	4.31004e+06		High	Peak Found	Peak Found	Peak Found	Peak Found	Peak Found	High	5.04	21.52
	FALSE	High	[K].GHRGFSGLDGAK.[G]		1	1	6	P02454	P02454 [255-266]		1	1201.61	0.959	28.07	102.1	97.9	13.01	27.06	7.3546e+06	7407049	7718646	7350460	5.08345e+06	5.65668e+06	7.3546e+06	7.82228e+06	9.38862e+06	1.11055e+07	6.84094e+06	7.50067e+06		High	High	High	High	High	High	High	4.11	15.88
	FALSE	High	[R].GLPGPPGAPGPQGFQGPPGEPGEPGASGPMGPR.[G]		1	1	1	P02454	P02454 [177-209]		0	3004.44	1.194	23.74	91.1	108.9	24.83		574611	908445	662440		715195		574611	959371	805762		962456			Peak Found	Peak Found	High	n/a	Peak Found	n/a	High	3.63	43.05
	FALSE	High	[K].GETGPSGPAGPTGAR.[G]		1	1	7	P02454	P02454 [771-785]		0	1311.63	1.024	11.12	100.4	99.6	25.17	6.1	15293155	23848980	19768832	17063388	17719874	17260504	15293155	2.51859e+07	2.40459e+07	2.57804e+07	2.38461e+07	2.28872e+07		High	High	High	High	High	High	High	3.81	17.18
	FALSE	High	[R].GFSGLDGAKGDTGPAGPKGEPGSPGENGAPGQMGPR.[G]	1xHistamine [Q32]; 1xOxidation [M33]	1	1	1	P02454	P02454 [258-293]		2	3417.59																			No Quan Values	n/a	n/a	n/a	n/a	n/a	High	High	5.31
	FALSE	High	[R].GQAGVMGFPGPKGTAGEPGKAGER.[G]	1xOxidation [M6]	1	1	21	P02454	P02454 [564-587]		2	2272.11	1.15	13.06	93	107	12.78	7.09	279484640	225396528	179285552	194065152	189034688	206517392	279484640	2.38032e+08	2.18075e+08	2.93205e+08	2.54389e+08	2.73839e+08		High	High	High	High	High	High	High	5.12	22.59
	FALSE	High	[K].GDPGPQGPRGPVGPPGQDGIPGQPGLPGPPGPPGPPGPPGLGGNFASQMSYGYDEKSAGVSVPGPMGPSGPR.[G]	1xHistamine [Q48]; 2xOxidation [M49; M66]	1	1	1	P02454	P02454 [105-176]		2	6870.29	0.01		200		27.89		9699661	6.69065e+06	10282347				9699661	7.06572e+06	1.2507e+07					High	Peak Found	Peak Found	n/a	n/a	n/a	High	3.97	23.84
	FALSE	High	[K].SAGVSVPGPMGPSGPR.[G]	1xOxidation [M10]	1	1	50	P02454	P02454 [161-176]		0	1468.72	0.94	9.41	103.1	96.9	8.79	5.94	6.73787e+08	761100928	610365312	437970422	553453874	526049126	6.73787e+08	8.03767e+08	7.42421e+08	6.61712e+08	7.44797e+08	6.97533e+08		High	High	High	High	High	High	High	2.92	26.51
	FALSE	High	[R].GETGPAGPAGPIGPAGAR.[G]		1	1	9	P02454	P02454 [1056-1073]		0	1532.78	1.159	16.41	92.4	107.6	7.97	12.23	16418755	15164566	15238972	11119529	15961027	14405446	16418755	1.60147e+07	1.8536e+07	1.68001e+07	2.14792e+07	1.91014e+07		High	High	High	High	High	High	High	4.31	26.99
	FALSE	High	[R].GQAGVMGFPGPK.[G]	1xOxidation [M6]	1	1	13	P02454	P02454 [564-575]		0	1161.57	1.326	18.82	89.8	110.2	17.84	9.86	92195232	117020056	107747344	115037024	112758568	108651864	92195232	1.2358e+08	1.31059e+08	1.73805e+08	1.51742e+08	1.44071e+08		High	High	High	High	High	High	High	2.59	28.91
	FALSE	High	[R].GPPGPMGPPGLAGPPGESGR.[E]	1xOxidation [M6]	1	1	12	P02454	P02454 [984-1003]		0	1800.87	1.379	9.77	81	119	6.82	8.21	3.76523e+06	4087171	3.32921e+06	3.93738e+06	3.82205e+06	4489975	3.76523e+06	4.31629e+06	4.0495e+06	5.94884e+06	5.14343e+06	5.95364e+06		High	High	High	High	High	High	High	4.52	33.16
	FALSE	High	[K].GEPGPAGVQGPPGPAGEEGK.[R]		1	1	1	P02454	P02454 [438-457]		0	1787.86	100			200							30561908						4.1128e+07			n/a	n/a	n/a	n/a	High	n/a	High	2.43	20.28
	FALSE	High	[K].GETGEQGDRGIK.[G]		1	1	1	P02454	P02454 [1086-1097]		1	1246.6	0.456	6.77	137.4	62.6		18.13		488319		205177	167027	177258		515693		309994	224772	235041		n/a	High	n/a	Peak Found	Peak Found	Peak Found	High	2.18	12.05
	FALSE	High	[K].GDPGPQGPRGPVGPPGQDGIPGQPGLPGPPGPPGPPGPPGLGGNFASQMSYGYDEKSAGVSVPGPMGPSGPR.[G]	3xHistamine [Q6; Q17; Q23]; 1xOxidation [M49]	1	1	1	P02454	P02454 [105-176]		2	7042.4																			No Quan Values	n/a	High	n/a	n/a	n/a	n/a	High	6.36
	FALSE	High	[R].GFSGLQGPPGSPGSPGEQGPSGASGPAGPR.[G]	1xHistamine [Q18]	1	1	1	P02454	P02454 [1101-1130]		0	2741.3	100			200		51.94				779702	2.43851e+06	1.35002e+06				1.17802e+06	3.28157e+06	1.79011e+06		n/a	n/a	n/a	Peak Found	High	Peak Found	High	3.64	32.64
	FALSE	High	[R].GPSGPQGPSGAPGPKGNSGEPGAPGNK.[G]	1xHistamine [Q6]	1	1	1	P02454	P02454 [405-431]		1	2450.18																			No Quan Values	n/a	n/a	High	n/a	n/a	n/a	High	3.71
	FALSE	High	[K].DGEAGAQGAPGPAGPAGERGEQGPAGSPGFQGLPGPAGPPGEAGKPGEQGVPGDLGAPGPSGARGER.[G]	3xHistamine [Q7; Q22; Q31]	1	1	1	P02454	P02454 [602-668]		2	6287.02																			No Quan Values	n/a	n/a	n/a	n/a	High	n/a	High	5.53
	FALSE	High	[R].GPVGPPGQDGIPGQPGLPGPPGPPGPPGPPGLGGNFASQMSYGYDEKSAGVSVPGPMGPSGPR.[G]	2xHistamine [Q14; Q39]; 2xOxidation [M40; M57]	1	1	1	P02454	P02454 [114-176]		1	6102.93																			No Quan Values	n/a	n/a	n/a	n/a	High	n/a	High	3.6
	FALSE	High	[R].EGECCPFCPEEYVSPDAEVIGVEGPKGDPGPQGPRGPVGPPGQDGIPGQPGLPGPPGPPGPPGPPGLGGNFASQMSYGYDEK.[S]	3xCarbamidomethyl [C4; C5; C8]; 1xHistamine [Q43]	1	1	1	P02454	P02454 [79-160]		2	8339.82																			No Quan Values	n/a	n/a	n/a	n/a	n/a	High	High	4.34
