# Supplementary material for: Histaminylation alters collagen matrix mechanics and attenuates cardiac fibrosis post-myocardial infarction via mechanotransduction signaling axis
Source: Signal Transduct Target Ther. 2026 Jun 11;11:229. doi: 10.1038/s41392-026-02721-5 (PMC13254370; doi:10.1038/s41392-026-02721-5)
Supplement: Supplementary file 6 — Data S4 [file 41392_2026_2721_MOESM6_ESM.xlsx]

## Sheet: Proteins
Checked	Protein FDR Confidence: Sequest HT	Master	Accession	Description	Exp. q-value: Sequest HT	Coverage [%]	# Peptides	# PSMs	# Unique Peptides	# AAs	MW [kDa]	calc. pI	Score Sequest HT: Sequest HT	# Peptides (by Search Engine): Sequest HT	# Razor Peptides	Abundance Ratio: (his a2) / (con a2)	Abundance Ratio Variability [%]: (his a2) / (con a2)	Abundances (Grouped): con a2	Abundances (Grouped): his a2	Abundances (Grouped) CV [%]: con a2	Abundances (Grouped) CV [%]: his a2	Abundance: F4: Sample, con a2	Abundance: F5: Sample, con a2	Abundance: F6: Sample, con a2	Abundance: F10: Sample, his a2	Abundance: F11: Sample, his a2	Abundance: F12: Sample, his a2	Abundances (Normalized): F4: Sample, con a2	Abundances (Normalized): F5: Sample, con a2	Abundances (Normalized): F6: Sample, con a2	Abundances (Normalized): F10: Sample, his a2	Abundances (Normalized): F11: Sample, his a2	Abundances (Normalized): F12: Sample, his a2	Found in Sample: F4: Sample, con a2	Found in Sample: F5: Sample, con a2	Found in Sample: F6: Sample, con a2	Found in Sample: F10: Sample, his a2	Found in Sample: F11: Sample, his a2	Found in Sample: F12: Sample, his a2	# Protein Groups	Modifications
FALSE	High	Master Protein	P02466	Collagen alpha-2(I) chain OS=Rattus norvegicus OX=10116 GN=Col1a2 PE=1 SV=3	0	32	29	393	29	1372	129.5	9.33	1267.34	29	0	0.823	38.2	100	100	0	0	5464760482	5.28237e+09	5.10265e+09	5.37668e+09	5.17213e+09	5.17475e+09	5464760482	5464760482	5464760482	5464760482	5464760482	5464760482	High	High	High	High	High	High	1
	Checked	Confidence	Annotated Sequence	Modifications	# Protein Groups	# Proteins	# PSMs	Master Protein Accessions	Positions in Master Proteins	Modifications in Master Proteins	# Missed Cleavages	Theo. MH+ [Da]	Abundance Ratio: (his a2) / (con a2)	Abundance Ratio Variability [%]: (his a2) / (con a2)	Abundances (Grouped): con a2	Abundances (Grouped): his a2	Abundances (Grouped) CV [%]: con a2	Abundances (Grouped) CV [%]: his a2	Abundance: F4: Sample, con a2	Abundance: F5: Sample, con a2	Abundance: F6: Sample, con a2	Abundance: F10: Sample, his a2	Abundance: F11: Sample, his a2	Abundance: F12: Sample, his a2	Abundances (Normalized): F4: Sample, con a2	Abundances (Normalized): F5: Sample, con a2	Abundances (Normalized): F6: Sample, con a2	Abundances (Normalized): F10: Sample, his a2	Abundances (Normalized): F11: Sample, his a2	Abundances (Normalized): F12: Sample, his a2	Quan Info	Found in Sample: F4: Sample, con a2	Found in Sample: F5: Sample, con a2	Found in Sample: F6: Sample, con a2	Found in Sample: F10: Sample, his a2	Found in Sample: F11: Sample, his a2	Found in Sample: F12: Sample, his a2	Confidence (by Search Engine): Sequest HT	XCorr (by Search Engine): Sequest HT	Top Apex RT [min]
	FALSE	High	[R].GDKGEPGDKGAR.[G]		1	1	9	P02466	P02466 [1012-1023]		2	1186.58	0.512	3.68	133	67	4.37	1.44	2.80667e+06	2.5082e+06	2611272	1.37412e+06	1.35954e+06	1.33475e+06	2.80667e+06	2.5948e+06	2.79658e+06	1.39664e+06	1.43646e+06	1.40956e+06		High	High	High	High	High	Peak Found	High	2.59	6.67
	FALSE	High	[R].GEPGPAGSVGPVGAVGPR.[G]		1	1	17	P02466	P02466 [985-1002]		0	1560.81	1.039	7.79	97.9	102.1	6.73	3.38	412730528	349731392	353988704	389291296	379515520	355977248	412730528	3.61807e+08	3.79109e+08	3.95669e+08	4.00988e+08	3.75927e+08		High	High	High	High	High	High	High	3.96	30.38
	FALSE	High	[K].EGIRGPR.[G]		1	1	7	P02466	P02466 [822-828]		1	784.442	1.406	29.87	77.4	122.6	19.73	25.33	10561919	7151930	7374133	14610731	11829184	8.32969e+06	10561919	7.39887e+06	7.89744e+06	1.48501e+07	1.24985e+07	8.79651e+06		High	High	High	High	Peak Found	High	High	1.88	11.94
	FALSE	High	[R].SGHPGPVGPAGVR.[G]		1	1	21	P02466	P02466 [1074-1086]		0	1187.63	0.682	10.29	121.7	78.3	8.64	3.94	8.58864e+07	7.08759e+07	7.94711e+07	5.76213e+07	5.18314e+07	5.18107e+07	8.58864e+07	7.33231e+07	8.51108e+07	5.85652e+07	5.47639e+07	5.47143e+07		High	High	High	High	High	High	High	4	16.37
	FALSE	High	[R].GPRGDQGPVGR.[T]		1	1	18	P02466	P02466 [826-836]		1	1095.57	1.354	22.33	85	115	16.11	2.49	1.35882e+07	9512847	10762373	1.53569e+07	1.47928e+07	1.41625e+07	1.35882e+07	9.84131e+06	1.15261e+07	1.56085e+07	1.56297e+07	1.49562e+07		High	High	High	High	High	High	High	3.59	11.59
	FALSE	High	[R].GDQGPVGR.[T]		1	1	12	P02466	P02466 [829-836]		0	785.39	1.478	45.91	80.7	119.3	29.7	45	4630366	4.78127e+06	2.522e+06	7.35074e+06	6.47588e+06	2.60901e+06	4630366	4.94635e+06	2.70097e+06	7.47116e+06	6.84227e+06	2.75523e+06		High	High	High	High	High	High	High	2.32	12.15
	FALSE	High	[K].GELGPVGNPGPAGPAGPR.[G]		1	1	1	P02466	P02466 [271-288]		0	1599.82	0.548	21.33	129.2	70.8	28.47		1.58073e+06	2.76154e+06	2.33213e+06			1.29711e+06	1.58073e+06	2.85689e+06	2.49763e+06			1.36981e+06		Peak Found	High	Peak Found	n/a	n/a	Peak Found	High	2.87	29.82
	FALSE	High	[R].GPSGPQGIR.[G]		1	1	24	P02466	P02466 [1003-1011]		0	868.464	0.573	5.2	127.4	72.6	13.12	2.73	2.41747e+08	182625568	2.21231e+08	1.291e+08	1.31161e+08	1.27835e+08	2.41747e+08	1.88931e+08	2.3693e+08	1.31215e+08	1.38582e+08	1.34999e+08		High	High	High	High	High	High	High	2.84	15.64
	FALSE	High	[R].GPSGPQGIRGDKGEPGDK.[G]		1	1	11	P02466	P02466 [1003-1020]		2	1751.87	0.75	11.22	111.9	88.1	4.2	11.23	4318620	4396361	3909488	2.73746e+06	3228326	3216841	4318620	4.54816e+06	4.18692e+06	2.78231e+06	3.41098e+06	3.39712e+06		High	High	High	High	High	High	High	4.52	14.57
	FALSE	High	[R].GPAGPSGPIGKDGR.[S]		1	1	31	P02466	P02466 [1060-1073]		1	1265.66	0.894	19.62	98.5	101.5	10.65	10.8	80070640	79149212	90388288	69356483	81876656	79862030	80070640	8.18821e+07	9.68027e+07	7.04927e+07	8.65091e+07	8.43377e+07		High	High	High	High	High	High	High	4.26	16.2
	FALSE	High	[K].GVSAGPGPMGLMGPR.[G]		1	1	10	P02466	P02466 [91-105]		0	1383.69	0.63	7.96	122.7	77.3	8.44	4.33	38818044	31694226	33238700	22068126	22432854	20618112	38818044	3.27886e+07	3.55975e+07	2.24297e+07	2.37021e+07	2.17736e+07		High	High	High	High	High	High	High	3.67	36.37
	FALSE	High	[K].EGIRGPRGDQGPVGR.[T]		1	1	49	P02466	P02466 [822-836]		2	1550.81	1.21	12.89	93.3	106.7	9.39	8.7	9.1439e+08	1062223585	9.82724e+08	1.10114e+09	1258243738	1.13862e+09	9.1439e+08	1.0989e+09	1.05246e+09	1.11918e+09	1.32943e+09	1.20243e+09		High	High	High	High	High	High	High	4.05	15.93
	FALSE	High	[R].AGVMGPPGNR.[G]	1xOxidation [M4]	1	1	1	P02466	P02466 [420-429]		0	971.473	0.417	43.22	143.1	56.9	14.11	48.76	2519395	3.14792e+06	3.03819e+06	1271464	994008	2.39168e+06	2519395	3.25661e+06	3.25379e+06	1.29229e+06	1.05025e+06	2.52572e+06		Peak Found	High	Peak Found	Peak Found	Peak Found	Peak Found	High	1.7	15.92
	FALSE	High	[R].GPAGPSGPIGK.[D]		1	1	8	P02466	P02466 [1060-1070]		0	937.51	0.696	22.79	116.1	83.9	26.23	9.4	8.86192e+07	5.2676e+07	5.78806e+07	4.41108e+07	4.24976e+07	3.59284e+07	8.86192e+07	5.44948e+07	6.19881e+07	4.48334e+07	4.4902e+07	3.79419e+07		High	High	High	High	High	High	High	3.74	17.79
	FALSE	High	[R].GLVGEPGPAGSKGETGNK.[G]		1	1	3	P02466	P02466 [349-366]		1	1654.84	0.791	20.34	113.1	86.9	7.42	19.63	2.34664e+06	1.98361e+06	2179028	2.30577e+06	1.5361e+06	1697186	2.34664e+06	2.0521e+06	2.33366e+06	2.34355e+06	1.62301e+06	1.7923e+06		High	High	High	Peak Found	Peak Found	Peak Found	High	2.98	17.68
	FALSE	High	[R].AGVMGPPGNRGSTGPAGVR.[G]	1xOxidation [M4]	1	1	2	P02466	P02466 [420-438]		1	1753.88	0.75	19.09	113	87	19.68	9.77	27593472	18776208	19173420	15547313	16729654	13795363	27593472	1.94245e+07	2.05341e+07	1.5802e+07	1.76762e+07	1.45685e+07		Peak Found	High	High	Peak Found	Peak Found	Peak Found	High	2.11	18.72
	FALSE	High	[R].LSHPEWKSDYYWIDPNQGCTMDAIKVYCDFSTGETCIQAQPVNTPAK.[N]	1xHistamine [Q17]; 3xCarbamidomethyl [C19; C28; C36]; 1xOxidation [M21]	1	1	1	P02466	P02466 [1174-1220]		2	5631.54																			No Quan Values	High	n/a	n/a	n/a	n/a	n/a	High	1.3
	FALSE	High	[K].HGNRGEPGPAGSVGPVGAVGPR.[G]		1	1	68	P02466	P02466 [981-1002]		1	2025.04	1.018	3.8	99.1	100.9	1.47	4.78	3.09857e+09	2992945295	2818940137	3.13345e+09	2.75861e+09	2.98538e+09	3.09857e+09	3.09629e+09	3.01899e+09	3.18478e+09	2.91468e+09	3.15269e+09		High	High	High	High	High	High	High	8.39	21.47
	FALSE	High	[R].GLVGEPGPAGSK.[G]		1	1	6	P02466	P02466 [349-360]		0	1068.57	1.055	27.72	97.3	102.7	7.5	33.37	7489755	7.29743e+06	7972755	11986166	7536836	6.13095e+06	7489755	7.5494e+06	8.53854e+06	1.21825e+07	7.96325e+06	6.47455e+06		High	Peak Found	High	High	High	High	High	2.4	21.5
	FALSE	High	[R].DGVDGPVGPPGPPGAPGPPGPPGPPGLTGNFAAQYSDKGVSAGPGPMGLMGPR.[G]	1xHistamine [Q34]; 2xOxidation [M47; M50]	1	1	1	P02466	P02466 [53-105]		1	4982.4																			No Quan Values	n/a	n/a	n/a	n/a	High	n/a	High	6.1
	FALSE	High	[K].GVSAGPGPMGLMGPRGPPGAVGAPGPQGFQGPAGEPGEPGQTGPAGSR.[G]	2xOxidation [M9; M12]	1	1	1	P02466	P02466 [91-138]		1	4336.06																			No Quan Values	n/a	n/a	n/a	n/a	High	n/a	High	2.18
	FALSE	High	[K].GVSAGPGPMGLMGPR.[G]	2xOxidation [M9; M12]	1	1	41	P02466	P02466 [91-105]		0	1415.68	0.804	7.96	110.9	89.1	4.06	9	298112776	2.65679e+08	268547799	227399552	239597612	2.00216e+08	298112776	2.74852e+08	2.87605e+08	2.31125e+08	2.53154e+08	2.11436e+08		High	High	High	High	High	High	High	3.38	24.99
	FALSE	High	[K].HGNRGEPGPAGSVGPVGAVGPRGPSGPQGIR.[G]		1	1	18	P02466	P02466 [981-1011]		2	2874.48	2.777	14.78	52.9	147.1	11.34	2.9	1.77574e+07	1.94109e+07	20826498	57310150	52211494	52812181	1.77574e+07	2.00811e+07	2.23044e+07	5.8249e+07	5.51655e+07	5.57719e+07		High	High	High	High	High	High	High	7.33	24.64
	FALSE	High	[K].GVSAGPGPMGLMGPR.[G]	1xOxidation [M]	1	1	25	P02466	P02466 [91-105]		0	1399.68	0.642	4.53	122.9	77.1	4.8	5.4	104088788	103687708	1.06692e+08	6.6162e+07	6.95688e+07	6.32874e+07	104088788	1.07268e+08	1.14264e+08	6.72459e+07	7.35049e+07	6.68342e+07		High	High	High	High	High	High	High	3.87	29.81
	FALSE	High	[K].GVSAGPGPMGLMGPRGPPGAVGAPGPQGFQGPAGEPGEPGQTGPAGSRGPAGPPGK.[A]	1xOxidation [M12]	1	1	1	P02466	P02466 [91-146]		2	4981.42	0.367	20.39	146.3	53.7		19.27		2478031		806816		1.02145e+06		2.56359e+06		820034		1.07869e+06		n/a	High	n/a	Peak Found	n/a	Peak Found	High	5.85	29.02
	FALSE	High	[K].GPSGDPGKPGEK.[G]		1	1	1	P02466	P02466 [505-516]		0	1125.55	100			200							14073884						1.48702e+07			n/a	n/a	n/a	n/a	High	n/a	High	0.93	32.78
	FALSE	High	[K].GEPGDKGAR.[G]		1	1	1	P02466	P02466 [1015-1023]		1	886.438																			No Quan Values	n/a	n/a	n/a	n/a	High	n/a	High	0.81
	FALSE	High	[R].GVVGPQGAR.[G]		1	1	2	P02466	P02466 [163-171]		0	840.469	1.121	8.54	94.3	105.7	4.44	8.23	3601598	3662472	3.67554e+06	3.90285e+06	4.41888e+06	4.02362e+06	3601598	3.78893e+06	3.93637e+06	3.96678e+06	4.66889e+06	4.24912e+06		Peak Found	Peak Found	Peak Found	High	Peak Found	High	High	1	15.35
	FALSE	High	[K].NAYSRAQANKHVWLGETINGGSQFEYNAEGVSSK.[E]		1	1	1	P02466	P02466 [1221-1254]		2	3712.77																			No Quan Values	n/a	n/a	n/a	High	n/a	n/a	High	4.42
	FALSE	High	[K].GENGIVGPTGPVGAAGPSGPNGPPGPAGSRGDGGPPGMTGFPGAAGRTGPPGPSGITGPPGPPGAAGK.[E]		1	1	1	P02466	P02466 [754-821]		2	5814.84																			No Quan Values	n/a	n/a	n/a	n/a	High	n/a	High	1.46
	FALSE	High	[RAIPSV].GPAGPR.[G]		1	1	1	P02466	P02466 [45-50]; [283-288]; [487-492]; [589-594]; [709-714]; [1054-1059]		0	554.305	0.739	17.36	115	85	7.7	20.54	2.93662e+06	3.21516e+06	3172253	2417700	1.61322e+06	2.39947e+06	2.93662e+06	3.32618e+06	3.39737e+06	2.45731e+06	1.7045e+06	2.53394e+06		Peak Found	Peak Found	Peak Found	Peak Found	Peak Found	High	High	1.49	23.16
