# Supplementary material for: Histaminylation alters collagen matrix mechanics and attenuates cardiac fibrosis post-myocardial infarction via mechanotransduction signaling axis
Source: Signal Transduct Target Ther. 2026 Jun 11;11:229. doi: 10.1038/s41392-026-02721-5 (PMC13254370; doi:10.1038/s41392-026-02721-5)
Supplement: Supplementary file 7 — Data S5 [file 41392_2026_2721_MOESM7_ESM.xlsx]

## Sheet: PeptideGroups
Checked	Confidence	Sequence	Annotated Sequence	Modifications	# Protein Groups	# Proteins	# PSMs	Master Protein Accessions	Positions in Master Proteins	Modifications in Master Proteins	Protein Accessions	# Missed Cleavages	Theo. MH+ [Da]	Sequence Length	Abundances (Scaled): F1: Sample, Col1a1	Abundances (Normalized): F1: Sample, Col1a1	Abundance: F1: Sample, Col1a1	Quan Info	Found in Sample: F1: Sample, Col1a1	Confidence (by Search Engine): Sequest HT	Charge (by Search Engine): Sequest HT	m/z [Da] (by Search Engine): Sequest HT	DeltaM [ppm] (by Search Engine): Sequest HT	Deltam/z [Da] (by Search Engine): Sequest HT	RT [min] (by Search Engine): Sequest HT	XCorr (by Search Engine): Sequest HT	Top Apex RT [min]
FALSE	High	DLEVDTTLKSLSQQIENIRSPEGSRK	[R].DLEVDTTLKSLSQQIENIRSPEGSRK.[N]		1	1	1	P02454	P02454 [1217-1242]		P02454	3	2943.54	26	100	23556.6	23556.6		High	High	8	368.818	-14.84	-0.00546	15.2255	0.45	14.97
FALSE	High	SAGVSVPGPMGPSGPR	[K].SAGVSVPGPMGPSGPR.[G]	1xOxidation [M10]	1	1	9	P02454	P02454 [161-176]		P02454	0	1468.72	16	100	2.24407e+07	2.24407e+07		High	High	2	734.866	2.79	0.00205	20.9615	1.89	20.47
FALSE	High	SAGVSVPGPMGPSGPR	[K].SAGVSVPGPMGPSGPR.[G]		1	1	2	P02454	P02454 [161-176]		P02454	0	1452.73	16	100	7643261	7643261		High	High	2	726.868	2.01	0.00146	23.8136	2.45	23.77
FALSE	High	GFSGLDGAKGDTGPAGPK	[R].GFSGLDGAKGDTGPAGPK.[G]		1	1	4	P02454	P02454 [258-275]		P02454	1	1631.8	18	100	1.35372e+07	1.35372e+07		High	High	3	544.607	2.04	0.00111	20.582	3.65	20.55
FALSE	High	GQAGVMGFPGPKGTAGEPGKAGER	[R].GQAGVMGFPGPKGTAGEPGKAGER.[G]	1xOxidation [M6]	1	1	3	P02454	P02454 [564-587]		P02454	2	2272.11	24	100	730721	730721		High	High	3	758.046	3.83	0.0029	20.9184	3.15	20.94
FALSE	High	GETGPAGPAGPIGPAGAR	[R].GETGPAGPAGPIGPAGAR.[G]		1	1	2	P02454	P02454 [1056-1073]		P02454	0	1532.78	18	100	3.17018e+06	3.17018e+06		High	High	2	766.898	4.36	0.00334	20.8309	1.33	20.95
FALSE	High	NGDRGETGPAGPAGPIGPAGAR	[K].NGDRGETGPAGPAGPIGPAGAR.[G]		1	1	12	P02454	P02454 [1052-1073]		P02454	1	1974.97	22	100	3.2104e+08	3.2104e+08		High	High	3	658.997	0.5	0.00033	19.4811	6.09	19.45
FALSE	High	GFSGLDGAKGDTGPAGPKGEPGSPGENGAPGQMGPR	[R].GFSGLDGAKGDTGPAGPKGEPGSPGENGAPGQMGPR.[G]	1xC5H6N2 [Q32]; 1xOxidation [M33]	1	1	1	P02454	P02454 [258-293]	P02454 1xC5H6N2 [Q289]	P02454	2	3417.59	36	100	6103503	6103503		High	High	4	855.155	3.47	0.00296	17.9332	1.22	17.7
FALSE	High	GFSGLDGAK	[R].GFSGLDGAK.[G]		1	1	9	P02454	P02454 [258-266]		P02454	0	851.426	9	100	9.10331e+06	9.10331e+06		High	High	2	426.218	3.24	0.00138	20.2951	1.98	20.99
FALSE	High	GFPGLPGPSGEPGKQGPSGASGER	[R].GFPGLPGPSGEPGKQGPSGASGER.[G]	1xC5H6N2 [Q15]	1	1	1	P02454	P02454 [960-983]	P02454 1xC5H6N2 [Q974]	P02454	1	2317.13	24				No Quan Values	High	High	3	773.057	10.01	0.00773	17.2606	1.14
FALSE	High	GHRGFSGLDGAK	[K].GHRGFSGLDGAK.[G]		1	1	3	P02454	P02454 [255-266]		P02454	1	1201.61	12	100	2.9889e+06	2.9889e+06		High	High	2	601.308	1.81	0.00109	18.1394	3.04	18.12
FALSE	High	GQAGVMGFPGPK	[R].GQAGVMGFPGPK.[G]	1xOxidation [M6]	1	1	6	P02454	P02454 [564-575]		P02454	0	1161.57	12	100	18842896	18842896		High	High	2	581.292	4.38	0.00255	24.2261	2.44	24.45
FALSE	High	VYCNMETGQTCVFPTQPSVPQKNWYISPNPKEKK	[K].VYCNMETGQTCVFPTQPSVPQKNWYISPNPKEKK.[H]	2xCarbamidomethyl [C3; C11]; 1xOxidation [M5]	1	1	1	P02454	P02454 [1278-1311]		P02454	3	4071.94	34				No Quan Values	High	High	6	679.499	4.23	0.00287	21.0741	0.22
FALSE	High	GETGPSGPAGPTGAR	[K].GETGPSGPAGPTGAR.[G]		1	1	1	P02454	P02454 [771-785]		P02454	0	1311.63	15	100	3.13235e+06	3.13235e+06		High	High	2	656.319	2.19	0.00144	16.9546	3.77	16.96
FALSE	High	GPAGPQGPRGDKGETGEQGDRGIK	[R].GPAGPQGPRGDKGETGEQGDRGIK.[G]		1	1	1	P02454	P02454 [1074-1097]		P02454	3	2364.17	24				No Quan Values	High	High	3	788.727	1.19	0.00094	16.4638	3.62
FALSE	High	GVQGPPGPAGPR	[R].GVQGPPGPAGPR.[G]		1	1	1	P02454	P02454 [675-686]		P02454	0	1089.58	12				No Quan Values	High	High	2	545.291	-4.67	-0.00255	17.1604	1.47
FALSE	High	GSEGPQGVR	[R].GSEGPQGVR.[G]		1	1	3	P02454	P02454 [351-359]		P02454	0	886.438	9	100	3.80379e+06	3.80379e+06		High	High	2	443.723	1.8	0.0008	15.9291	2.03	16.02
FALSE	High	GDPGPQGPRGPVGPPGQDGIPGQPGLPGPPGPPGPPGPPGLGGNFASQMSYGYDEKSAGVSVPGPMGPSGPRGLPGPPGAPGPQGFQGPPGEPGEPGASGPMGPR	[K].GDPGPQGPRGPVGPPGQDGIPGQPGLPGPPGPPGPPGPPGLGGNFASQMSYGYDEKSAGVSVPGPMGPSGPRGLPGPPGAPGPQGFQGPPGEPGEPGASGPMGPR.[G]		1	1	1	P02454	P02454 [105-209]		P02454	3	9729.66	105				No Quan Values	High	High	14	695.913	2.96	0.00206	15.8166	0.59
FALSE	High	GEPGDTGVK	[K].GEPGDTGVK.[G]		1	1	1	P02454	P02454 [816-824]		P02454	0	859.416	9				No Quan Values	High	High	2	430.212	1.41	0.0006	15.7615	1.32
FALSE	High	GPAGPQGPR	[R].GPAGPQGPR.[G]		1	1	11	P02454	P02454 [1074-1082]		P02454	0	836.437	9	100	1.48617e+08	1.48617e+08		High	High	2	418.723	1.29	0.00054	16.3826	2.62	15.85
FALSE	High	GPAGPQGPRGDKGETGEQGDR	[R].GPAGPQGPRGDKGETGEQGDR.[G]		1	1	1	P02454	P02454 [1074-1094]		P02454	2	2065.96	21	100	1.49628e+06	1.49628e+06		High	High	4	517.247	1.14	0.00059	15.5266	3.17	15.57
FALSE	High	EGSPGAEGSPGRDGAPGAKGDR	[R].EGSPGAEGSPGRDGAPGAKGDR.[G]		1	1	2	P02454	P02454 [1004-1025]		P02454	2	2024.94	22				No Quan Values	High	High	4	506.99	0.89	0.00045	15.5043	1.02
FALSE	High	GDTGPAGPK	[K].GDTGPAGPK.[G]		1	1	1	P02454	P02454 [267-275]		P02454	0	799.394	9	100	1.69324e+06	1.69324e+06		High	High	2	400.202	1.68	0.00067	15.3727	2.07	15.37
FALSE	High	GPAGPQGPRGDK	[R].GPAGPQGPRGDK.[G]		1	1	1	P02454	P02454 [1074-1085]		P02454	1	1136.58	12				No Quan Values	High	High	2	568.795	1.22	0.00069	15.2854	2.8
FALSE	High	GPVGPPGQDGIPGQPGLPGPPGPPGPPGPPGLGGNFASQMSYGYDEKSAGVSVPGPMGPSGPRGLPGPPGAPGPQGFQGPPGEPGEPGASGPMGPR	[R].GPVGPPGQDGIPGQPGLPGPPGPPGPPGPPGLGGNFASQMSYGYDEKSAGVSVPGPMGPSGPRGLPGPPGAPGPQGFQGPPGEPGEPGASGPMGPR.[G]	2xOxidation [M57; M]; 1xC5H6N2 [Q]	1	1	2	P02454	P02454 [114-209]	P02454 1xC5H6N2 [Q]	P02454	2	8994.3	96				No Quan Values	High	High	11	818.59	13.76	0.01125	16.8246	3.7
FALSE	High	GQAGVMGFPGPKGTAGEPGK	[R].GQAGVMGFPGPKGTAGEPGK.[A]	1xOxidation [M6]	1	1	4	P02454	P02454 [564-583]		P02454	1	1858.91	20	100	1.8781e+06	1.8781e+06		High	High	3	620.311	3.74	0.00231	22.2713	2.91	22.32
